# Supplementary material for: Quantitative Proteomic Analysis of Castor (Ricinus communis L.) Seeds During Early Imbibition Provided Novel Insights into Cold Stress Response
Source: Int J Mol Sci. 2019 Jan 16;20(2):355. doi: 10.3390/ijms20020355 (PMC6359183; doi:10.3390/ijms20020355)
Supplement: Supplementary file 1 [file ijms-20-00355-s001.zip]

Archive with 6 entries (5 files):
- Supplemental Table 2/Supplemental Table 1.xls
- Supplemental Table 2/Supplemental Table 2.xls
- Supplemental Table 2/Supplemental Table 3.xls
- Supplemental Table 2/Supplemental Table 4.xls
- Supplemental Table 2/
- Supplemental Table 2/Editorial certificate.pdf
