# Supplementary material for: Quantitative Proteomic Analysis of Castor (Ricinus communis L.) Seeds During Early Imbibition Provided Novel Insights into Cold Stress Response
Source: Int J Mol Sci. 2019 Jan 16;20(2):355. doi: 10.3390/ijms20020355 (PMC6359183; doi:10.3390/ijms20020355)
Supplement: Supplementary file 1 [file ijms-20-00355-s001.zip › Supplemental Table 2/Supplemental Table 1.xls]

## Sheet: Sheet1
Supplemental Table 1. qRT-PCR primers
Name		Sequence (5’-3’)
tr|B9S696|B9S696_RICCO	F	GGTGGGAGAAGGAAGAAAGGGCTGA
	R	GCTCTGAGTGGCGGGGCTCGTTGTG
tr|B9RCA6|B9RCA6_RICCO	F	CTCAGGAGCCAGGCACCAA
	R	TCACGCAACCCCCAGCAGT
tr|B9STQ5|B9STQ5_RICCO	F	CCTCAAAAACTTACCCACAACA
	R	TCAGAAGACTCACAAAACCATC
tr|Q41134|Q41134_RICCO	F	ACAGGCGATACGGACAGGA
	R	CCCACCGAACCCAAAAGAG
tr|B9RTR0|B9RTR0_RICCO	F	CAGGTTGTCGGGCAATATGT
	R	CTGTCGCTTCCAGTGCTTCT
tr|B9S3Z7|B9S3Z7_RICCO	F	GACGAAGACAAGACCACTCTC
	R	CTTATCTCCGCACTAATCACA
tr|B9SB19|B9SB19_RICCO	F	AGATTTTGGATGGAATAGTTGGCT
	R	AAGTTCTTTCTCCTTTTGGGGCTC
tr|B9SVJ9|B9SVJ9_RICCO	F	GTAGTGCTGATGTGTTTTTGCC
	R	TCTCCATGTTTTTTATTTTTCG
RcActin	F	TCTTACCTTGAAATACCCCAT
	R	CCTCAGGAGCAACACGAA
RcGAPDH	F	TGTTGAAGCTTCTGGGGTTT
	R	ATCGGCTGAAGGAGCTGATA
F=forward; R=reverse
