# Supplementary material for: Quantitative Proteomic Analysis of Castor (Ricinus communis L.) Seeds During Early Imbibition Provided Novel Insights into Cold Stress Response
Source: Int J Mol Sci. 2019 Jan 16;20(2):355. doi: 10.3390/ijms20020355 (PMC6359183; doi:10.3390/ijms20020355)
Supplement: Supplementary file 1 [file ijms-20-00355-s001.zip › Supplemental Table 2/Supplemental Table 4.xls]

## Sheet: Supplemental Table 4-1
Table 4S Bioinformatics analysis of differential abundance protein species (DAPS) identified by iTRAQ
Supplemental Table 4-1. Gene Ontology (GO) functional annotation of DAPS
Ontology	Class	number of DAPS	DAPS	P-value
biological_process	response to metal ion	4	tr|B9T1E6|B9T1E6_RICCO, tr|B9RTR0|B9RTR0_RICCO, tr|B9RNL3|B9RNL3_RICCO, tr|B9RCA6|B9RCA6_RICCO	0.00205319
biological_process	response to abiotic stimulus	9	tr|B9RTR0|B9RTR0_RICCO, tr|B9SJJ8|B9SJJ8_RICCO, tr|B9S106|B9S106_RICCO, tr|B9SL40|B9SL40_RICCO, tr|Q41134|Q41134_RICCO, tr|B9S696|B9S696_RICCO, tr|B9RH54|B9RH54_RICCO, tr|B9T6I9|B9T6I9_RICCO, tr|B9RCA6|B9RCA6_RICCO	0.00489971
biological_process	response to inorganic substance	6	tr|B9RH54|B9RH54_RICCO, tr|B9S696|B9S696_RICCO, tr|B9RTR0|B9RTR0_RICCO, tr|B9T1E6|B9T1E6_RICCO, tr|B9RCA6|B9RCA6_RICCO, tr|B9RNL3|B9RNL3_RICCO	0.00832714
biological_process	response to osmotic stress	4	tr|B9RTR0|B9RTR0_RICCO, tr|B9SJJ8|B9SJJ8_RICCO, tr|B9T6I9|B9T6I9_RICCO, tr|B9RCA6|B9RCA6_RICCO	0.0203857
biological_process	monocarboxylic acid biosynthetic process	5	tr|Q41135|Q41135_RICCO, tr|B9S1E2|B9S1E2_RICCO, tr|Q41134|Q41134_RICCO, tr|B9TAH3|B9TAH3_RICCO, tr|B9SL40|B9SL40_RICCO	0.0209385
biological_process	response to stimulus	21	tr|B9RH54|B9RH54_RICCO, tr|B9T1S4|B9T1S4_RICCO, tr|Q41134|Q41134_RICCO, tr|B9RCA6|B9RCA6_RICCO, tr|B9RTR0|B9RTR0_RICCO, tr|B9T394|B9T394_RICCO, tr|B9RFB5|B9RFB5_RICCO, tr|B9RDG1|B9RDG1_RICCO, tr|B9S696|B9S696_RICCO, tr|B9R7F6|B9R7F6_RICCO, tr|B9RWU5|B9RWU5_RICCO, tr|B9RH92|B9RH92_RICCO, tr|B9T6I9|B9T6I9_RICCO, tr|B9RRP3|B9RRP3_RICCO, tr|B9S106|B9S106_RICCO, tr|B9SVJ9|B9SVJ9_RICCO, tr|B9SJJ8|B9SJJ…	0.0214873
biological_process	fatty acid biosynthetic process	4	r|Q41135|Q41135_RICCO, tr|Q41134|Q41134_RICCO, tr|B9S1E2|B9S1E2_RICCO, tr|B9TAH3|B9TAH3_RICCO	0.0252794
biological_process	system development	5	tr|B9RTR0|B9RTR0_RICCO, tr|Q41134|Q41134_RICCO, tr|B9SVJ9|B9SVJ9_RICCO, tr|B9S106|B9S106_RICCO, tr|B9T6I9|B9T6I9_RICCO	0.0337574
biological_process	ribosome assembly	4	tr|B9S2M8|B9S2M8_RICCO, tr|B9SKD1|B9SKD1_RICCO, tr|B9RG16|B9RG16_RICCO, tr|B9SKG4|B9SKG4_RICCO	0.0370339
biological_process	reproductive system development	4	tr|B9T6I9|B9T6I9_RICCO, tr|Q41134|Q41134_RICCO, tr|B9RTR0|B9RTR0_RICCO, tr|B9S106|B9S106_RICCO	0.0370339
biological_process	response to chemical	11	tr|B9RNL3|B9RNL3_RICCO, tr|B9RFB5|B9RFB5_RICCO, tr|B9T1E6|B9T1E6_RICCO, tr|B9RTR0|B9RTR0_RICCO, tr|B9SVJ9|B9SVJ9_RICCO, tr|B9S106|B9S106_RICCO, tr|B9T6I9|B9T6I9_RICCO, tr|B9RCA6|B9RCA6_RICCO, tr|B9R7F6|B9R7F6_RICCO, tr|B9S696|B9S696_RICCO, tr|B9RH54|B9RH54_RICCO	0.0370793
biological_process	response to oxygen-containing compound	6	tr|B9RTR0|B9RTR0_RICCO, tr|B9S696|B9S696_RICCO, tr|B9SVJ9|B9SVJ9_RICCO, tr|B9S106|B9S106_RICCO, tr|B9RH54|B9RH54_RICCO, tr|B9T6I9|B9T6I9_RICCO	0.0420231
biological_process	developmental process involved in reproduction	4	tr|B9S106|B9S106_RICCO, tr|Q41134|Q41134_RICCO, tr|B9RTR0|B9RTR0_RICCO, tr|B9T6I9|B9T6I9_RICCO	0.0439138
biological_process	lipid biosynthetic process	5	tr|Q41135|Q41135_RICCO, tr|A1A442|A1A442_RICCO, tr|Q41134|Q41134_RICCO, tr|B9S1E2|B9S1E2_RICCO, tr|B9TAH3|B9TAH3_RICCO	0.0445372
cellular_component	macromolecular complex	31	complex tr|B9RS58|B9RS58_RICCO, tr|B9SPS6|B9SPS6_RICCO, tr|B9RD92|B9RD92_RICCO, tr|B9S4I6|B9S4I6_RICCO, tr|B9RG74|B9RG74_RICCO, tr|B9RPU0|B9RPU0_RICCO, tr|B9SBM0|B9SBM0_RICCO, tr|B9SKG4|B9SKG4_RICCO, tr|B9SYV4|B9SYV4_RICCO, tr|B9SK06|B9SK06_RICCO, tr|B9RFB5|B9RFB5_RICCO, tr|B9SCT8|B9SCT8_RICCO, tr|B9SKD1|B9SKD1_RICCO, tr|B9RQ66|B9RQ66_RICCO, tr|B9T040|B9T040_RICCO, tr|B9R8N0|B9R8N0_RICCO, tr|B9T1…	0.022109
cellular_component	intracellular ribonucleoprotein complex	16	tr|B9SBM0|B9SBM0_RICCO, tr|B9SKG4|B9SKG4_RICCO, tr|B9SYV4|B9SYV4_RICCO, tr|B9S4I6|B9S4I6_RICCO, tr|B9RD92|B9RD92_RICCO, tr|B9T040|B9T040_RICCO, tr|B9R8N0|B9R8N0_RICCO, tr|B9SKD1|B9SKD1_RICCO, tr|B9RQ66|B9RQ66_RICCO, tr|B9SCT8|B9SCT8_RICCO, tr|B9SIV4|B9SIV4_RICCO, tr|B9RAI8|B9RAI8_RICCO, tr|B9R982|B9R982_RICCO, tr|B9RG16|B9RG16_RICCO, tr|B9S9X4|B9S9X4_RICCO, tr|B9S4D5|B9S4D5_RICCO	0.0448954
cellular_component	ribonucleoprotein complex	16	tr|B9SCT8|B9SCT8_RICCO, tr|B9SKD1|B9SKD1_RICCO, tr|B9RQ66|B9RQ66_RICCO, tr|B9R8N0|B9R8N0_RICCO, tr|B9T040|B9T040_RICCO, tr|B9RD92|B9RD92_RICCO, tr|B9S4I6|B9S4I6_RICCO, tr|B9SKG4|B9SKG4_RICCO, tr|B9SYV4|B9SYV4_RICCO, tr|B9SBM0|B9SBM0_RICCO, tr|B9S4D5|B9S4D5_RICCO, tr|B9S9X4|B9S9X4_RICCO, tr|B9RG16|B9RG16_RICCO, tr|B9R982|B9R982_RICCO, tr|B9RAI8|B9RAI8_RICCO, tr|B9SIV4|B9SIV4_RICCO	0.0448954
cellular_component	catalytic step 2 splicesome	2	tr|B9S4I6|B9S4I6_RICCO, tr|B9R8N0|B9R8N0_RICCO	0.0482761
molecular_function	binding	60	tr|B9SMX7|B9SMX7_RICCO, tr|B9R8N0|B9R8N0_RICCO, tr|B9RSY7|B9RSY7_RICCO, tr|B9RAV9|B9RAV9_RICCO, tr|B9T1S4|B9T1S4_RICCO, tr|B9SW52|B9SW52_RICCO, tr|B9RNR4|B9RNR4_RICCO, tr|B9SK06|B9SK06_RICCO, tr|B9RDG1|B9RDG1_RICCO, tr|B9T1P6|B9T1P6_RICCO, tr|B9SKC3|B9SKC3_RICCO, tr|B9S5B9|B9S5B9_RICCO, tr|B9RWF4|B9RWF4_RICCO, tr|B9RD92|B9RD92_RICCO, tr|B9SZR9|B9SZR9_RICCO, tr|B9S875|B9S875_RICCO, tr|B9SKP7|B9SKP…	0.0185087
molecular_function	transferase activity, transferring acyl groups other than amino-acyl groups	6	tr|Q41135|Q41135_RICCO, tr|A1A442|A1A442_RICCO, tr|Q41134|Q41134_RICCO, tr|B9SPD4|B9SPD4_RICCO, tr|B9SIJ3|B9SIJ3_RICCO, tr|B9RU70|B9RU70_RICCO	0.0250352
molecular_function	nucleic acid binding	18	tr|B9SK06|B9SK06_RICCO, tr|B9SAR0|B9SAR0_RICCO, tr|B9SKP7|B9SKP7_RICCO, tr|B9SZR9|B9SZR9_RICCO, tr|B9S4I6|B9S4I6_RICCO, tr|B9RWF4|B9RWF4_RICCO, tr|B9SBM0|B9SBM0_RICCO, tr|B9SKG4|B9SKG4_RICCO, tr|B9R8N0|B9R8N0_RICCO, tr|B9SEQ3|B9SEQ3_RICCO, tr|B9SCT8|B9SCT8_RICCO, tr|B9STQ5|B9STQ5_RICCO, tr|B9RAI8|B9RAI8_RICCO, tr|B9S2M8|B9S2M8_RICCO, tr|B9R982|B9R982_RICCO, tr|B9S9X4|B9S9X4_RICCO, tr|B9SFP0|B9SFP…	0.0364344
molecular_function	ligase activity, forming carbon-nitrogen bonds	4	tr|B9S1E2|B9S1E2_RICCO, tr|B9RTW5|B9RTW5_RICCO, tr|B9SL40|B9SL40_RICCO, tr|B9SKC3|B9SKC3_RICCO	0.0432061
molecular_function	RNA binding	13	tr|B9STQ5|B9STQ5_RICCO, tr|B9S4D5|B9S4D5_RICCO, tr|B9SCT8|B9SCT8_RICCO, tr|B9SFP0|B9SFP0_RICCO, tr|B9R8N0|B9R8N0_RICCO, tr|B9SBM0|B9SBM0_RICCO, tr|B9SKG4|B9SKG4_RICCO, tr|B9R982|B9R982_RICCO, tr|B9SZR9|B9SZR9_RICCO, tr|B9RWF4|B9RWF4_RICCO, tr|B9S4I6|B9S4I6_RICCO, tr|B9S2M8|B9S2M8_RICCO, tr|B9RAI8|B9RAI8_RICCO	0.0475426
molecular_function	nucleoside-triphosphatase activity	8	tr|B9RWF4|B9RWF4_RICCO, tr|B9T1E6|B9T1E6_RICCO, tr|B9S4I6|B9S4I6_RICCO, tr|B9S875|B9S875_RICCO, tr|B9RFB5|B9RFB5_RICCO, tr|B9SK06|B9SK06_RICCO, tr|B9SCE5|B9SCE5_RICCO, tr|B9SFP0|B9SFP0_RICCO	0.0480786

## Sheet: Supplemental Table 4-2
Supplemental Table 4 Bioinformatics analysis of differential abundance protein species (DAPS) identified by iTRAQ
Supplemental Table 4-2. Clusters of Orthologous Groups of proteins (COG) classification of DAPS
Code	Functional-Categories	Number of DAPS	DAPS
C	Energy production and conversion	4	tr|B9SI39|B9SI39_RICCO; tr|B9SU11|B9SU11_RICCO;tr|B9RWM4|B9RWM4_RICCO;tr|B9TI14|B9TI14_RICCO
E	Amino acid transport and metabolism	5	tr|B9SL40|B9SL40_RICCO;tr|B9S9Y7|B9S9Y7_RICCO;tr|B9RKB6|B9RKB6_RICCO;tr|B9SMX7|B9SMX7_RICCO; tr|B9RSY7|B9RSY7_RICCO
F	Nucleotide transport and metabolism	1	tr|B9SKC3|B9SKC3_RICCO
G	Carbohydrate transport and metabolism	6	tr|B9SW52|B9SW52_RICCO;tr|B9RWU5|B9RWU5_RICCO;tr|B9RBK5|B9RBK5_RICCO;tr|B9RH92|B9RH92_RICCO; tr|B9RUP2|B9RUP2_RICCO;tr|B9SWY1|B9SWY1_RICCO
H	Coenzyme transport and metabolism	2	tr|B9RTW5|B9RTW5_RICCO;tr|B9SC93|B9SC93_RICCO
I	Lipid transport and metabolism	6	tr|B9TAH3|B9TAH3_RICCO; tr|B9S1E2|B9S1E2_RICCO;tr|Q41134|Q41134_RICCO; tr|Q41135|Q41135_RICCO;tr|B9SPD4|B9SPD4_RICCO; tr|B9RF47|B9RF47_RICCO
J	Translation, ribosomal structure and biogenesis	18	tr|B9SKD1|B9SKD1_RICCO;tr|B9RMF8|B9RMF8_RICCO;tr|B9RWF4|B9RWF4_RICCO;tr|B9SFP0|B9SFP0_RICCO;tr|B9STQ5|B9STQ5_RICCO;tr|B9S4D5|B9S4D5_RICCO;tr|B9SKG4|B9SKG4_RICCO; tr|B9SBM0|B9SBM0_RICCO;tr|B9SIV4|B9SIV4_RICCO;tr|B9RAI8|B9RAI8_RICCO;tr|B9R982|B9R982_RICCO;tr|B9SYV4|B9SYV4_RICCO;tr|B9SZR9|B9SZR9_RICCO;tr|B9RD92|B9RD92_RICCO;tr|B9S2M8|B9S2M8_RICCO;tr|B9SAR0|B9SAR0_RICCO;tr|B9S9X4|B9S9X4_RICCO;tr|B9SM…
L	Replication, recombination and repair	2	tr|B9S4I6|B9S4I6_RICCO; tr|B9SK06|B9SK06_RICCO
O	Posttranslational modification, protein turnover, chaperones	9	tr|B9R7A2|B9R7A2_RICCO; tr|B9SSG1|B9SSG1_RICCO; tr|B9STQ0|B9STQ0_RICCO; tr|B9SCE5|B9SCE5_RICCO; tr|B9SWN0|B9SWN0_RICCO; tr|B9SMA2|B9SMA2_RICCO; tr|B9RFB5|B9RFB5_RICCO; tr|B9T1D5|B9T1D5_RICCO; tr|B9SPS6|B9SPS6_RICCO
P	Inorganic ion transport and metabolism	1	tr|B9RNL3|B9RNL3_RICCO
Q	Secondary metabolites biosynthesis, transport and catabolism	2	tr|B9S7D3|B9S7D3_RICCO; tr|B9RAV9|B9RAV9_RICCO
R	General function prediction only	4	tr|B9RHN6|B9RHN6_RICCO; tr|B9RDD1|B9RDD1_RICCO; tr|B9RRP3|B9RRP3_RICCO; tr|B9SJJ8|B9SJJ8_RICCO
S	Function unknown	1	tr|B9S8S2|B9S8S2_RICCO
T	Signal transduction mechanisms	6	tr|B9RWG6|B9RWG6_RICCO; tr|B9T763|B9T763_RICCO; tr|B9RNR4|B9RNR4_RICCO; tr|B9SB19|B9SB19_RICCO; tr|B9SVJ9|B9SVJ9_RICCO; tr|B9RH54|B9RH54_RICCO
Z	Cytoskeleton	2	tr|B9S875|B9S875_RICCO; tr|B9SXZ4|B9SXZ4_RICCO
VI	Defense mechanism	1	tr|B9RCA6|B9RCA6_RICCO

## Sheet: Supplemental Table  4-3
Supplemental Table 4 Bioinformatics analysis of differential abundance protein species (DAPS) identified by iTRAQ
Supplemental Table 4-3. KEGG pathways of DAPS
	Accession	Desription (Ricinus communis.L)	Fold change
the pathway associated with metabolism
Carbohydrate metabolism（16）
	tr|B9RBK5|B9RBK5_RICCO	Ribulose-phosphate 3-epimerase OS=Ricinus communis GN=RCOM_1677790 PE=3 SV=1	1.24
	tr|B9REB8|B9REB8_RICCO	Alpha-1,4-glucan-protein synthase [UDP-forming], putative OS=Ricinus communis GN=RCOM_1620190 PE=4 SV=1	1.24
	tr|B9RH92|B9RH92_RICCO	Myo inositol monophosphatase, putative OS=Ricinus communis GN=RCOM_1448790 PE=4 SV=1	1.45
	tr|B9RHN6|B9RHN6_RICCO	Alcohol dehydrogenase, putative OS=Ricinus communis GN=RCOM_1763070 PE=4 SV=1	1.27
	tr|B9RUP2|B9RUP2_RICCO	Aldose 1-epimerase OS=Ricinus communis GN=RCOM_0855170 PE=3 SV=1	0.82
	tr|B9RWU5|B9RWU5_RICCO	6-phosphogluconolactonase, putative OS=Ricinus communis GN=RCOM_1748120 PE=4 SV=1	1.24
	tr|B9S1E2|B9S1E2_RICCO	Biotin caboxylase subunit (BC) of Het-ACCase OS=Ricinus communis GN=RCOM_1657380 PE=4 SV=1	1.26
	tr|B9S7D3|B9S7D3_RICCO	Aldo-keto reductase, putative OS=Ricinus communis GN=RCOM_0777680 PE=4 SV=1	1.23
	tr|B9S9Y7|B9S9Y7_RICCO	Serine hydroxymethyltransferase OS=Ricinus communis GN=RCOM_0523510 PE=3 SV=1	1.72
	tr|B9SJJ8|B9SJJ8_RICCO	Alcohol dehydrogenase, putative OS=Ricinus communis GN=RCOM_0138590 PE=3 SV=1	0.83
	tr|B9SMX7|B9SMX7_RICCO	Serine hydroxymethyltransferase OS=Ricinus communis GN=RCOM_0482360 PE=3 SV=1	1.23
	tr|B9SW52|B9SW52_RICCO	Glucose-6-phosphate 1-dehydrogenase OS=Ricinus communis GN=RCOM_0347870 PE=3 SV=1	1.34
	tr|B9SWY1|B9SWY1_RICCO	Pyruvate decarboxylase, putative OS=Ricinus communis GN=RCOM_0489390 PE=3 SV=1	1.21
	tr|B9SX84|B9SX84_RICCO	Putative uncharacterized protein OS=Ricinus communis GN=RCOM_0859430 PE=4 SV=1	1.21
	tr|B9T7Y8|B9T7Y8_RICCO	Glucan endo-1,3-beta-glucosidase, putative OS=Ricinus communis GN=RCOM_0242010 PE=3 SV=1	0.83
	tr|B9TAH3|B9TAH3_RICCO	Carboxyl-tansferase, subunit of Het-ACCase (Fragment) OS=Ricinus communis GN=RCOM_0354800 PE=3 SV=1	1.47
Energy metabolism (4）
	tr|B9RBK5|B9RBK5_RICCO	Ribulose-phosphate 3-epimerase OS=Ricinus communis GN=RCOM_1677790 PE=3 SV=1	1.24
	tr|B9RG74|B9RG74_RICCO	NADH dehydrogenase, putative OS=Ricinus communis GN=RCOM_1451960 PE=4 SV=1	1.42
	tr|B9RWM4|B9RWM4_RICCO	Cytochrome B5 isoform 1, putative OS=Ricinus communis GN=RCOM_1021910 PE=3 SV=1	0.67
	tr|B9S592|B9S592_RICCO	Photosystem I reaction center subunit IV A, chloroplast OS=Ricinus communis GN=RCOM_1723530 PE=4 SV=1	0.49
Amino acid metabolism (8)
	tr|B9RAV9|B9RAV9_RICCO	Amine oxidase OS=Ricinus communis GN=RCOM_1509320 PE=3 SV=1	1.21
	tr|B9RH92|B9RH92_RICCO	Myo inositol monophosphatase, putative OS=Ricinus communis GN=RCOM_1448790 PE=4 SV=1	1.45
	tr|B9RHN6|B9RHN6_RICCO	Alcohol dehydrogenase, putative OS=Ricinus communis GN=RCOM_1763070 PE=4 SV=1	1.27
	tr|B9RSY7|B9RSY7_RICCO	Shikimate dehydrogenase, putative OS=Ricinus communis GN=RCOM_0679510 PE=3 SV=1	1.31
	tr|B9S9Y7|B9S9Y7_RICCO	Serine hydroxymethyltransferase OS=Ricinus communis GN=RCOM_0523510 PE=3 SV=1	1.72
	tr|B9SJJ8|B9SJJ8_RICCO	Alcohol dehydrogenase, putative OS=Ricinus communis GN=RCOM_0138590 PE=3 SV=1	0.83
	tr|B9SL40|B9SL40_RICCO	Asparagine synthetase, putative OS=Ricinus communis GN=RCOM_0479760 PE=4 SV=1	1.26
	tr|B9SMX7|B9SMX7_RICCO	Serine hydroxymethyltransferase OS=Ricinus communis GN=RCOM_0482360 PE=3 SV=1	1.23
Nucleotide metabolism（1）
	tr|B9SKC3|B9SKC3_RICCO	Phosphoribosylamine-glycine ligase, putative OS=Ricinus communis GN=RCOM_0758770 PE=3 SV=1	0.78
Metabolism of other amino acids (6)
	tr|B9RAV9|B9RAV9_RICCO	Amine oxidase OS=Ricinus communis GN=RCOM_1509320 PE=3 SV=1	1.21
	tr|B9RCA6|B9RCA6_RICCO	Glutathione peroxidase OS=Ricinus communis GN=RCOM_1686470 PE=3 SV=1	1.62
	tr|B9S9Y7|B9S9Y7_RICCO	Serine hydroxymethyltransferase OS=Ricinus communis GN=RCOM_0523510 PE=3 SV=1	1.72
	tr|B9SMX7|B9SMX7_RICCO	Serine hydroxymethyltransferase OS=Ricinus communis GN=RCOM_0482360 PE=3 SV=1	1.23
	tr|B9SW52|B9SW52_RICCO	Glucose-6-phosphate 1-dehydrogenase OS=Ricinus communis GN=RCOM_0347870 PE=3 SV=1	1.34
	tr|B9SX84|B9SX84_RICCO	Putative uncharacterized protein OS=Ricinus communis GN=RCOM_0859430 PE=4 SV=1	1.21
Metabolism of cofactors and vitamins（7）
	tr|B9RF47|B9RF47_RICCO	Short chain dehydrogenase, putative OS=Ricinus communis GN=RCOM_1431360 PE=4 SV=1	1.38
	tr|B9S9Y7|B9S9Y7_RICCO	Serine hydroxymethyltransferase OS=Ricinus communis GN=RCOM_0523510 PE=3 SV=1	1.72
	tr|B9SC93|B9SC93_RICCO	Nicotinate phosphoribosyltransferase, putative OS=Ricinus communis GN=RCOM_1409980 PE=4 SV=1	0.78
	tr|B9SMX7|B9SMX7_RICCO	Serine hydroxymethyltransferase OS=Ricinus communis GN=RCOM_0482360 PE=3 SV=1	1.23
	tr|B9SPD4|B9SPD4_RICCO	Short-chain dehydrogenase, putative OS=Ricinus communis GN=RCOM_0497310 PE=3 SV=1	1.4
	tr|Q41134|Q41134_RICCO	Chloroplast beta-ketoacyl-ACP synthase OS=Ricinus communis GN=KASII PE=2 SV=1	1.38
	tr|Q41135|Q41135_RICCO	50 kDa ketoavyl-ACP synthase OS=Ricinus communis GN=KASI PE=2 SV=1	1.45
Lipid metabolism (12)
	tr|A1A442|A1A442_RICCO	Diacylglycerol acyltransferase OS=Ricinus communis GN=DGAT2 PE=2 SV=1	1.25
	tr|B9RCA6|B9RCA6_RICCO	Glutathione peroxidase OS=Ricinus communis GN=RCOM_1686470 PE=3 SV=1	1.62
	tr|B9RF47|B9RF47_RICCO	Short chain dehydrogenase, putative OS=Ricinus communis GN=RCOM_1431360 PE=4 SV=1	1.38
	tr|B9RHN6|B9RHN6_RICCO	Alcohol dehydrogenase, putative OS=Ricinus communis GN=RCOM_1763070 PE=4 SV=1	1.27
	tr|B9S1E2|B9S1E2_RICCO	Biotin caboxylase subunit (BC) of Het-ACCase OS=Ricinus communis GN=RCOM_1657380 PE=4 SV=1	1.26
	tr|B9S7D3|B9S7D3_RICCO	Aldo-keto reductase, putative OS=Ricinus communis GN=RCOM_0777680 PE=4 SV=1	1.23
	tr|B9SIJ3|B9SIJ3_RICCO	1-acyl-sn-glycerol-3-phosphate acyltransferase zeta, putative OS=Ricinus communis GN=RCOM_1419880 PE=4 SV=1	0.76
	tr|B9SJJ8|B9SJJ8_RICCO	Alcohol dehydrogenase, putative OS=Ricinus communis GN=RCOM_0138590 PE=3 SV=1	0.83
	tr|B9SPD4|B9SPD4_RICCO	Short-chain dehydrogenase, putative OS=Ricinus communis GN=RCOM_0497310 PE=3 SV=1	1.4
	tr|B9TAH3|B9TAH3_RICCO	Carboxyl-tansferase, subunit of Het-ACCase (Fragment) OS=Ricinus communis GN=RCOM_0354800 PE=3 SV=1	1.47
	tr|Q41134|Q41134_RICCO	Chloroplast beta-ketoacyl-ACP synthase OS=Ricinus communis GN=KASII PE=2 SV=1	1.38
	tr|Q41135|Q41135_RICCO	50 kDa ketoavyl-ACP synthase OS=Ricinus communis GN=KASI PE=2 SV=1	1.45
Glycan biosynthesis and metabolism（1）
	tr|B9T602|B9T602_RICCO	Heparanase, putative OS=Ricinus communis GN=RCOM_0667040 PE=4 SV=1	1.61
Bisynthesis of other secondary metabolities（2）
	tr|B9RAV9|B9RAV9_RICCO	Amine oxidase OS=Ricinus communis GN=RCOM_1509320 PE=3 SV=1	1.21
	tr|B9SX84|B9SX84_RICCO	Putative uncharacterized protein OS=Ricinus communis GN=RCOM_0859430 PE=4 SV=1	1.21
		Global and overview maps (27)
	tr|B9RAV9|B9RAV9_RICCO	Amine oxidase OS=Ricinus communis GN=RCOM_1509320 PE=3 SV=1	1.21
	tr|B9RBK5|B9RBK5_RICCO	Ribulose-phosphate 3-epimerase OS=Ricinus communis GN=RCOM_1677790 PE=3 SV=1	1.24
	tr|B9RF47|B9RF47_RICCO	Short chain dehydrogenase, putative OS=Ricinus communis GN=RCOM_1431360 PE=4 SV=1	1.38
	tr|B9RG74|B9RG74_RICCO	NADH dehydrogenase, putative OS=Ricinus communis GN=RCOM_1451960 PE=4 SV=1	1.42
	tr|B9RH92|B9RH92_RICCO	Myo inositol monophosphatase, putative OS=Ricinus communis GN=RCOM_1448790 PE=4 SV=1	1.45
	tr|B9RHN6|B9RHN6_RICCO	Alcohol dehydrogenase, putative OS=Ricinus communis GN=RCOM_1763070 PE=4 SV=1	1.27
	tr|B9RSY7|B9RSY7_RICCO	Shikimate dehydrogenase, putative OS=Ricinus communis GN=RCOM_0679510 PE=3 SV=1	1.31
	tr|B9RUP2|B9RUP2_RICCO	Aldose 1-epimerase OS=Ricinus communis GN=RCOM_0855170 PE=3 SV=1	0.82
	tr|B9RWU5|B9RWU5_RICCO	6-phosphogluconolactonase, putative OS=Ricinus communis GN=RCOM_1748120 PE=4 SV=1	1.24
	tr|B9S1E2|B9S1E2_RICCO	Biotin caboxylase subunit (BC) of Het-ACCase OS=Ricinus communis GN=RCOM_1657380 PE=4 SV=1	1.26
	tr|B9S592|B9S592_RICCO	Photosystem I reaction center subunit IV A, chloroplast OS=Ricinus communis GN=RCOM_1723530 PE=4 SV=1	0.49
	tr|B9S7D3|B9S7D3_RICCO	Aldo-keto reductase, putative OS=Ricinus communis GN=RCOM_0777680 PE=4 SV=1	1.23
	tr|B9S9Y7|B9S9Y7_RICCO	Serine hydroxymethyltransferase OS=Ricinus communis GN=RCOM_0523510 PE=3 SV=1	1.72
	tr|B9SC93|B9SC93_RICCO	Nicotinate phosphoribosyltransferase, putative OS=Ricinus communis GN=RCOM_1409980 PE=4 SV=1	0.78
	tr|B9SIJ3|B9SIJ3_RICCO	1-acyl-sn-glycerol-3-phosphate acyltransferase zeta, putative OS=Ricinus communis GN=RCOM_1419880 PE=4 SV=1	0.76
	tr|B9SJJ8|B9SJJ8_RICCO	Alcohol dehydrogenase, putative OS=Ricinus communis GN=RCOM_0138590 PE=3 SV=1	0.83
	tr|B9SKC3|B9SKC3_RICCO	Phosphoribosylamine-glycine ligase, putative OS=Ricinus communis GN=RCOM_0758770 PE=3 SV=1	0.78
	tr|B9SL40|B9SL40_RICCO	Asparagine synthetase, putative OS=Ricinus communis GN=RCOM_0479760 PE=4 SV=1	1.26
	tr|B9SMX7|B9SMX7_RICCO	Serine hydroxymethyltransferase OS=Ricinus communis GN=RCOM_0482360 PE=3 SV=1	1.23
	tr|B9SPD4|B9SPD4_RICCO	Short-chain dehydrogenase, putative OS=Ricinus communis GN=RCOM_0497310 PE=3 SV=1	1.4
	tr|B9SW52|B9SW52_RICCO	Glucose-6-phosphate 1-dehydrogenase OS=Ricinus communis GN=RCOM_0347870 PE=3 SV=1	1.34
	tr|B9SWY1|B9SWY1_RICCO	Pyruvate decarboxylase, putative OS=Ricinus communis GN=RCOM_0489390 PE=3 SV=1	1.21
	tr|B9SX84|B9SX84_RICCO	Putative uncharacterized protein OS=Ricinus communis GN=RCOM_0859430 PE=4 SV=1	1.21
	tr|B9T602|B9T602_RICCO	Heparanase, putative OS=Ricinus communis GN=RCOM_0667040 PE=4 SV=1	1.61
	tr|B9TAH3|B9TAH3_RICCO	Carboxyl-tansferase, subunit of Het-ACCase (Fragment) OS=Ricinus communis GN=RCOM_0354800 PE=3 SV=1	1.47
	tr|Q41134|Q41134_RICCO	Chloroplast beta-ketoacyl-ACP synthase OS=Ricinus communis GN=KASII PE=2 SV=1	1.38
	tr|Q41135|Q41135_RICCO	50 kDa ketoavyl-ACP synthase OS=Ricinus communis GN=KASI PE=2 SV=1	1.45
the pathway associated with genetic information processing
Folding, sorting and degradation（13）
	tr|B9R8J0|B9R8J0_RICCO	Scythe/bat3, putative OS=Ricinus communis GN=RCOM_1600180 PE=4 SV=1	1.44
	tr|B9RFB5|B9RFB5_RICCO	26S protease regulatory subunit 6a, putative OS=Ricinus communis GN=RCOM_1433380 PE=3 SV=1	1.26
	tr|B9RTW5|B9RTW5_RICCO	Ubiquitin-activating enzyme E1c, putative OS=Ricinus communis GN=RCOM_0913520 PE=4 SV=1	1.29
	tr|B9S106|B9S106_RICCO	Cullin, putative OS=Ricinus communis GN=RCOM_0632460 PE=3 SV=1	1.21
	tr|B9S6T7|B9S6T7_RICCO	Plant ubiquilin, putative OS=Ricinus communis GN=RCOM_0873810 PE=4 SV=1	1.42
	tr|B9SCE5|B9SCE5_RICCO	26S protease regulatory subunit 6b, putative OS=Ricinus communis GN=RCOM_1270490 PE=3 SV=1	1.33
	tr|B9SMA2|B9SMA2_RICCO	Heat-shock protein, putative OS=Ricinus communis GN=RCOM_0297680 PE=3 SV=1	1.3
	tr|B9SPS6|B9SPS6_RICCO	Proteasome subunit beta type OS=Ricinus communis GN=RCOM_0205360 PE=3 SV=1	1.29
	tr|B9SSG1|B9SSG1_RICCO	Heat-shock protein, putative OS=Ricinus communis GN=RCOM_1061160 PE=3 SV=1	1.36
	tr|B9STQ0|B9STQ0_RICCO	26S protease regulatory subunit, putative OS=Ricinus communis GN=RCOM_0826390 PE=3 SV=1	1.44
	tr|B9SWN0|B9SWN0_RICCO	Heat-shock protein, putative OS=Ricinus communis GN=RCOM_0497910 PE=3 SV=1	1.24
	tr|B9T1D5|B9T1D5_RICCO	Heat shock protein, putative OS=Ricinus communis GN=RCOM_0444640 PE=3 SV=1	1.32
	tr|B9T6I9|B9T6I9_RICCO	26S proteasome non-atpase regulatory subunit, putative OS=Ricinus communis GN=RCOM_1131910 PE=4 SV=1	1.26
Translation（17）
	tr|B9R982|B9R982_RICCO	40S ribosomal protein S9, putative OS=Ricinus communis GN=RCOM_1514770 PE=3 SV=1	1.21
	tr|B9RAI8|B9RAI8_RICCO	Nucleolar protein nop56, putative OS=Ricinus communis GN=RCOM_1506680 PE=4 SV=1	1.26
	tr|B9RG16|B9RG16_RICCO	40S ribosomal protein S27 OS=Ricinus communis GN=RCOM_1300070 PE=3 SV=1	1.23
	tr|B9RMF8|B9RMF8_RICCO	Putative uncharacterized protein OS=Ricinus communis GN=RCOM_1080700 PE=3 SV=1	1.21
	tr|B9RQ66|B9RQ66_RICCO	60S ribosomal protein L28, putative OS=Ricinus communis GN=RCOM_1485620 PE=4 SV=1	1.43
	tr|B9RWF4|B9RWF4_RICCO	Elongation factor 1-alpha OS=Ricinus communis GN=RCOM_1019090 PE=3 SV=1	1.74
	tr|B9S2M8|B9S2M8_RICCO	Shwachman-Bodian-Diamond syndrome protein, putative OS=Ricinus communis GN=RCOM_0559400 PE=4 SV=1	1.25
	tr|B9S4D5|B9S4D5_RICCO	40S ribosomal protein S26 OS=Ricinus communis GN=RCOM_0689630 PE=3 SV=1	1.24
	tr|B9S4I6|B9S4I6_RICCO	Dead box ATP-dependent RNA helicase, putative OS=Ricinus communis GN=RCOM_0807900 PE=4 SV=1	1.21
	tr|B9SBM0|B9SBM0_RICCO	60S ribosomal protein L9, putative OS=Ricinus communis GN=RCOM_0342660 PE=4 SV=1	1.25
	tr|B9SCT8|B9SCT8_RICCO	60S ribosomal protein L10a, putative OS=Ricinus communis GN=RCOM_1281610 PE=4 SV=1	1.22
	tr|B9SIV4|B9SIV4_RICCO	60S ribosomal protein L7a, putative OS=Ricinus communis GN=RCOM_0790270 PE=4 SV=1	1.35
	tr|B9SKD1|B9SKD1_RICCO	60S ribosomal protein L3, putative OS=Ricinus communis GN=RCOM_0759150 PE=3 SV=1	1.25
	tr|B9SKG4|B9SKG4_RICCO	40S ribosomal protein S11, putative OS=Ricinus communis GN=RCOM_0658740 PE=3 SV=1	1.27
	tr|B9SKP7|B9SKP7_RICCO	Circumsporozoite protein, putative OS=Ricinus communis GN=RCOM_0543210 PE=4 SV=1	0.8
	tr|B9SYV4|B9SYV4_RICCO	60S ribosomal protein L21, putative OS=Ricinus communis GN=RCOM_0042160 PE=4 SV=1	1.23
	tr|B9T040|B9T040_RICCO	60S ribosomal protein L35, putative OS=Ricinus communis GN=RCOM_0469590 PE=4 SV=1	1.5
Replication and repair（1）
	tr|B9S106|B9S106_RICCO	Cullin, putative OS=Ricinus communis GN=RCOM_0632460 PE=3 SV=1	1.21
Transcription（5）
	tr|B9R8N0|B9R8N0_RICCO	Small nuclear ribonucleoprotein, putative OS=Ricinus communis GN=RCOM_1600990 PE=4 SV=1	1.21
	tr|B9S4I6|B9S4I6_RICCO	Dead box ATP-dependent RNA helicase, putative OS=Ricinus communis GN=RCOM_0807900 PE=4 SV=1	1.21
	tr|B9S9X4|B9S9X4_RICCO	Heterogeneous nuclear ribonucleoprotein A1, putative OS=Ricinus communis GN=RCOM_0523280 PE=4 SV=1	1.21
	tr|B9SAR0|B9SAR0_RICCO	Arginine/serine-rich splicing factor, putative OS=Ricinus communis GN=RCOM_1178020 PE=4 SV=1	1.22
	tr|B9SZR9|B9SZR9_RICCO	Serine/arginine rich splicing factor, putative OS=Ricinus communis GN=RCOM_0460560 PE=4 SV=1	1.22
the pathway associated with cellular processes
Transport and catabolism（2）
	tr|B9RRP3|B9RRP3_RICCO	Putative uncharacterized protein OS=Ricinus communis GN=RCOM_1425460 PE=4 SV=1	1.27
	tr|B9T1E6|B9T1E6_RICCO	Tubulin alpha chain OS=Ricinus communis GN=RCOM_1361220 PE=3 SV=1	1.37
the pathway associated with environmental information processing
Signal transduction（3）
	tr|B9RH92|B9RH92_RICCO	Myo inositol monophosphatase, putative OS=Ricinus communis GN=RCOM_1448790 PE=4 SV=1	1.45
	tr|B9S8S2|B9S8S2_RICCO	STS14 protein, putative OS=Ricinus communis GN=RCOM_0604210 PE=4 SV=1	0.82
	tr|B9SJQ4|B9SJQ4_RICCO	Xyloglucan endotransglucosylase/hydrolase OS=Ricinus communis GN=RCOM_1629580 PE=3 SV=1	1.41
the pathway associated with organismal systems
	Environmetal adaptation (1)
	tr|B9S8S2|B9S8S2_RICCO	STS14 protein, putative OS=Ricinus communis GN=RCOM_0604210 PE=4 SV=1	0.82
